# Supplementary material for: Effects of Hybridization and Evolutionary Constraints on Secondary Metabolites: The Genetic Architecture of Phenylpropanoids in European Populus Species
Source: PLoS One. 2015 May 26;10(5):e0128200. doi: 10.1371/journal.pone.0128200 (PMC4444209; doi:10.1371/journal.pone.0128200)
Supplement: S4 Table — Shown are means ± standard deviations of traits quantified for three natural hybrid zones (Italy, Austria, Hungary) and a common garden trial established from seeds from the Italian hybrid zone. Numbers of individuals (n) for each species in each hybrid zone are indicated. (XLSX) [file pone.0128200.s007.xlsx]

## Sheet: Sheet1
S4 Table. Intra- and inter-specific variation in 38 phytochemical traits identified by UHPLC-QTOF-MS and condensed tannins. Shown are means ± standard deviations of traits quantified for three natural hybrid zones (Italy, Austria, Hungary) and a common garden trial established from seeds from the Italian hybrid zone. Numbers of individuals (n) for each species in each hybrid zone are indicated.
	Ticino river hybrid zone (Italy)				Danube river hybrid zone (Austria)				Tisza river hybrid zone (Hungary)				Common Garden
	P. alba (n=15)	Hybrids (n=109)	P. tremula (n=15)		P. alba (n=21)	Hybrids (n=20)	P. tremula (n=16)		P. alba (n=15)	Hybrids (n=34)	P. tremula (n=15)		P. alba (n=9)	Hybrids (n=104)	P. tremula (n=20)
Chlorogenic acids
3CfQA	952.88 ± 419.77	599.41 ± 285.49	467.08 ± 196.24		776.41 ± 221.18	659.85 ± 315.86	538.79 ± 164.23		404.67 ± 277.80	298.25 ± 147.38	466.95 ± 167.07		85.53 ± 25.16	100.62 ± 77.04	186.18 ± 62.24
3CmQA	119.30 ± 74.70	157.71 ± 82.02	164.44 ± 67.78		97.62 ± 55.17	170.34 ± 95.46	154.07 ± 56.31		45.54 ± 31.63	68.36 ± 45.08	87.72 ± 47.41		13.46 ± 4.36	24.13 ± 24.76	55.55 ± 36.8
5CfQA	503.31 ± 159.96	305.77 ± 166.62	85.84 ± 75.42		489.61 ± 187.76	363.22 ± 163.43	226.16 ± 138.20		276.66 ± 115.46	231.04 ± 75.56	234.80 ± 107.21		213.90 ± 30.56	189.89 ± 46.66	159.39 ± 53.36
3fQA	25.63 ± 16.82	31.12 ± 12.96	47.12 ± 20.33		15.02 ± 7.44	19.75 ± 9.84	25.99 ± 11.30		5.78 ± 3.24	10.58 ± 7.66	22.91 ± 9.43		2.57 ± 1.34	4.77 ± 4.38	10.69 ± 4.23
1CfQA	107.55 ± 56.67	70.95 ± 46.72	13.45 ± 18.44		97.50 ± 49.07	66.38 ± 39.60	37.59 ± 36.93		57.99 ± 38.84	51.52 ± 28.49	43.68 ± 25.97		67.80 ± 19.05	63.25 ± 26.01	29.28 ± 15.32
5CmQA	46.81 ± 37.71	37.41 ± 28.41	4.34 ± 6.34		38.52 ± 15.26	30.72 ± 28.97	11.26 ± 11.76		49.62 ± 24.06	36.64 ± 23.9	7.79 ± 6.71		59.37 ± 14.59	44.01 ± 20.4	9.91 ± 4.56
DiCfQA	70.95 ± 47.57	47.67 ± 53.77	3.67 ± 4.62		66.21 ± 37.83	46.22 ± 35.66	28.05 ± 30.68		43.38 ± 28.37	68.79 ± 42.58	46.26 ± 32.28		81.00 ± 33.95	68.60 ± 39.8	26.63 ± 18.06
Salicinoids
SC	51.56 ± 83.25	133.12 ± 105.95	204.87 ± 126.06		67.73 ± 60.29	108.69 ± 98.34	222.87 ± 78.75		117.05 ± 79.30	189.31 ± 78.97	180.59 ± 84.93		175.52 ± 52.03	178.68 ± 54.55	241.09 ± 86.05
St2	215.07 ± 213.28	404.35 ± 160.78	452.96 ± 59.47		362.81 ± 220.89	361.18 ± 202.94	466.91 ± 64.24		411.29 ± 182.62	468.42 ± 58.07	457.53 ± 52.64		838.04 ± 167.99	840.18 ± 103.47	853.66 ± 110.70
St3	31.03 ± 51.87	73.30 ± 49.09	62.21 ± 22.69		67.94 ± 69.12	58.11 ± 49.95	66.95 ± 22.03		72.79 ± 45.97	78.33 ± 20.59	72.41 ± 22.6		15.25 ± 13.13	8.31 ± 7.67	9.94 ± 5.33
St	3.38 ± 8.18	28.98 ± 29.61	38.46 ± 21.90		6.12 ± 8.59	15.21 ± 20.34	38.21 ± 24.51		28.39 ± 32.95	45.82 ± 31.73	48.28 ± 30.41		10.72 ± 7.43	12.29 ± 10.36	22.98 ± 13.19
Ac-St	6.13 ± 10.50	23.08 ± 22.93	30.54 ± 17.69		15.54 ± 14.99	15.56 ± 13.86	27.77 ± 13.40		33.24 ± 24.96	39.75 ± 22.58	41.47 ± 27.64		16.73 ± 12.29	31.52 ± 28.47	22.76 ± 13.42
Ac-St1	11.08 ± 15.00	24.52 ± 17.63	30.75 ± 15.25		18.72 ± 16.88	13.28 ± 11.89	25.48 ± 13.01		19.35 ± 11.25	22.16 ± 10.63	28.95 ± 14.02		19.45 ± 9.44	16.33 ± 9.21	14.57 ± 10.97
Ac-St2	7.47 ± 11.48	42.81 ± 28.13	76.82 ± 29.32		15.75 ± 18.03	26.64 ± 24.85	54.97 ± 32.22		39.39 ± 24.99	55.32 ± 28.36	51.41 ± 30.54		32.80 ± 13.27	50.73 ± 24.97	77.50 ± 34.39
HCH-St	51.00 ± 47.68	35.89 ± 26.33	11.82 ± 13.02		56.83 ± 43.33	20.04 ± 20.76	8.64 ± 9.13		42.63 ± 32.61	36.30 ± 21.24	5.87 ± 5.05		68.33 ± 16.92	39.53 ± 19.41	11.31 ± 4.25
Td	3.48 ± 6.10	83.06 ± 73.6	219.87 ± 150.26		12.38 ± 21.81	53.30 ± 58.14	163.42 ± 51.75		26.63 ± 17.95	106.82 ± 50.11	180.18 ± 117.53		45.24 ± 39.86	84.63 ± 40.15	156.93 ± 63.89
Tc	136.33 ± 177.72	469.49 ± 198.29	624.09 ± 80.57		239.22 ± 210.61	347.95 ± 226.35	614.54 ± 74.39		391.99 ± 183.71	542.22 ± 71.43	560.57 ± 132.26		720.39 ± 112.58	838.60 ± 123.56	1019.44 ± 133.77
Tc1	16.31 ± 37.15	99.19 ± 65.23	131.90 ± 44.80		37.76 ± 54.84	59.01 ± 63.15	124.71 ± 35.77		66.21 ± 50.22	133.49 ± 48.26	147.36 ± 72.17		55.87 ± 26.64	83.79 ± 29.15	99.06 ± 31.5
HCH-Tc	44.49 ± 67.91	83.44 ± 57.48	37.84 ± 32.30		53.70 ± 67.19	36.95 ± 40.43	18.84 ± 18.67		77.09 ± 73.96	85.19 ± 52.87	14.86 ± 13.4		123.71 ± 38.76	92.54 ± 49.57	27.96 ± 11.75
Ac-Tc	0.02 ± 0.02	4.54 ± 13.95	10.58 ± 24.73		0.43 ± 1.91	4.81 ± 12.98	7.32 ± 14.84		0.03 ± 0.07	2.91 ± 7.43	31.30 ± 58.43		0.19 ± 0.37	3.74 ± 7.41	0.34 ± 0.95
Flavonoids
Cat	181.18 ± 104.68	111.29 ± 81.74	119.66 ± 123.47		112.39 ± 55.70	79.30 ± 61.9	66.86 ± 55.62		112.76 ± 61.40	67.01 ± 42.4	65.30 ± 52.62		117.44 ± 31.27	105.34 ± 48.03	97.39 ± 44.39
Q-rut-p	16.35 ± 26.25	70.78 ± 44.76	1.16 ± 1.43		28.73 ± 20.63	68.76 ± 47.15	1.28 ± 0.95		9.48 ± 5.39	35.97 ± 30.47	1.10 ± 0.93		18.33 ± 13.79	61.81 ± 52.89	1.00 ± 0.94
Q-glu-p	0.00 ± 0.00	16.35 ± 16.71	62.01 ± 17.56		0.01 ± 0.06	13.13 ± 12.91	52.07 ± 16.34		0.01 ± 0.03	9.68 ± 9.55	52.49 ± 11.95		0.02 ± 0.03	4.27 ± 9.02	32.47 ± 11.33
Q-h-p	3.93 ± 10.52	39.95 ± 43.77	153.23 ± 26.86		10.38 ± 11.66	54.58 ± 49.67	159.48 ± 32.38		17.40 ± 17.83	52.99 ± 35.87	138.58 ± 34.37		4.75 ± 3.13	45.46 ± 59.25	211.28 ± 36.49
K-rut-p	3.12 ± 6.68	12.68 ± 9.65	0.29 ± 0.59		6.16 ± 10.74	7.10 ± 5.58	0.08 ± 0.14		0.83 ± 0.57	4.13 ± 3.87	0.17 ± 0.23		1.84 ± 1.53	6.33 ± 7.41	0.12 ± 0.17
I-rut-p	7.80 ± 8.42	39.43 ± 27.3	6.30 ± 6.19		14.72 ± 13.3	35.92 ± 29.12	8.54 ± 9.29		3.36 ± 3.64	18.47 ± 16.81	2.88 ± 2.91		1.57 ± 3.46	1.67 ± 7.66	8.49 ± 7.05
Q-rut	204.88 ± 57.85	109.78 ± 73.05	1.03 ± 3.96		204.59 ± 46.98	119.99 ± 84.46	0.00 ± 0.00		105.18 ± 61.35	44.19 ± 42.7	0.00 ± 0.00		201.92 ± 33.09	132.90 ± 72.68	24.45 ± 16.96
Q-glu	1.26 ± 0.94	172.25 ± 91.40	325.87 ± 57.74		3.15 ± 3.51	167.25 ± 112.21	308.42 ± 65.54		1.89 ± 0.73	124.86 ± 58.66	268.44 ± 67.18		33.57 ± 62.91	131.00 ± 126.26	430.33 ± 61.50
Q-glo	66.66 ± 56.17	43.9 ± 35.16	21.05 ± 12.10		115.65 ± 66.31	75.19 ± 62.62	31.77 ± 13.74		76.34 ± 48.14	39.88 ± 22.17	35.18 ± 23.31		69.99 ± 30.17	85.26 ± 47.66	70.90 ± 23
K-rut	76.36 ± 37.43	45.62 ± 28.57	0.01 ± 0.01		61.97 ± 34.26	36.85 ± 31.73	0.00 ± 0.00		15.90 ± 10.41	10.04 ± 9.24	0.01 ± 0.05		80.09 ± 38.92	46.77 ± 28.35	0.00 ± 0.01
I-rut	190.64 ± 50.15	96.63 ± 53.48	2.16 ± 8.33		138.97 ± 35.59	93.66 ± 57.64	0.01 ± 0.05		79.03 ± 37.06	30.60 ± 26.41	0.02 ± 0.07		178.23 ± 16.87	107.34 ± 60.52	0.02 ± 0.09
Q-ara	5.12 ± 5.01	11.84 ± 12.78	31.98 ± 19.20		6.99 ± 9.94	11.75 ± 12.87	29.20 ± 16.22		1.86 ± 3.44	12.38 ± 11.09	32.93 ± 33.77		4.39 ± 3.87	5.06 ± 8.45	13.34 ± 14.15
K-glu	0.04 ± 0.14	78.51 ± 49.61	171.28 ± 36.67		0.26 ± 1.16	52.42 ± 44.24	172.41 ± 40.59		0.03 ± 0.08	31.78 ± 21.46	111.79 ± 40.64		6.16 ± 14.84	35.71 ± 38.4	187.44 ± 41.96
Q-rha	37.16 ± 31.86	23.05 ± 22.57	14.64 ± 7.13		30.81 ± 29.4	26.32 ± 22.49	16.66 ± 6.84		20.58 ± 16.45	19.73 ± 20.52	23.97 ± 12.7		24.76 ± 17.85	27.97 ± 22.12	29.29 ± 7.81
I-glo	23.49 ± 11.33	21.80 ± 13.78	7.27 ± 3.96		40.97 ± 20.67	30.44 ± 19.78	11.23 ± 5.54		29.45 ± 8.21	27.52 ± 13.92	12.05 ± 5.87		27.14 ± 9.76	38.73 ± 24.23	14.35 ± 5.24
I-glu	0.05 ± 0.09	44.17 ± 30.48	14.26 ± 7.42		0.03 ± 0.07	31.42 ± 28.35	12.26 ± 6.2		0.00 ± 0.00	22.22 ± 14.74	9.24 ± 5.36		10.96 ± 22.34	25.93 ± 30.3	6.05 ± 2.01
I-ac-h	4.65 ± 5.63	4.83 ± 5.4	3.70 ± 12.98		25.60 ± 28.77	20.44 ± 23.60	1.61 ± 5.95		37.30 ± 20.51	29.95 ± 19.3	2.37 ± 8.65		15.08 ± 22.32	21.75 ± 28.93	0.06 ± 0.11
I-rha	2.51 ± 6.00	11.14 ± 8.78	19.85 ± 8.78		5.88 ± 7.81	9.34 ± 11.04	20.17 ± 10.23		6.67 ± 5.9	22.45 ± 19.11	24.17 ± 17.77		4.09 ± 2.1	6.36 ± 7.02	5.90 ± 4.77
CT	46.22 ± 22.75	33.64 ± 26.71	11.83 ± 14.93		34.53 ± 14.12	31.27 ± 23.90	25.42 ± 29.38		60.34 ± 39.41	31.02 ± 20.81	20.31 ± 18.38		23.61 ± 11.30	19.51 ± 13.12	10.41 ± 6.57
