# Supplementary material for: Effects of Hybridization and Evolutionary Constraints on Secondary Metabolites: The Genetic Architecture of Phenylpropanoids in European Populus Species
Source: PLoS One. 2015 May 26;10(5):e0128200. doi: 10.1371/journal.pone.0128200 (PMC4444209; doi:10.1371/journal.pone.0128200)
Supplement: S5 Table — (XLSX) [file pone.0128200.s008.xlsx]

## Sheet: Sheet1
S5 Table. Genomic architecture of phytochemical traits inferred from admixture mapping in natural hybrid zones.
Marker	Chr.	Position (Mb)	Marker Type	Neutrality dev.	Traits	-LOG(Pval)	PVE (%)	Signif. model	QTL direction
					Chlorogenic acids
G1719	1	35.4883	codom		5-Coumaroyl quinic acid	3.716	12.3	add	-
G1688	3	17.5743	codom		5-Caffeoyl quinic acid	3.357	9	add	+
G1074	6	3.98939	codom	H+++	5-Caffeoyl quinic acid	4.288	4.8	dom	-
O190	6	13.718	codom		1-Caffeoyl quinic acid	3.017	7.4	dom	-
O60	6	23.6551	codom		(1,5) Dicaffeoyl quinic acid	4.386	10.7	add	-
G1295	7	11.244	dom		3-feruloyl quinic acid	3.131	16.6	dom	+
G1574	10	16.5279	codom	H++	3-feruloyl quinic acid	5.451	12.5	add	+
					Salicinoids
ASP302	1	30.4446	codom	H+	Salicortin	4.041	21	add	+
					Tremulacin	3.05	25.5	add	+
G1376	2	23.223	codom	H+-	Salicortin	3.067	16.9	add	+
					Tremuloidin	3.138	31.7	add	+
					Tremulacin Isomer	4.718	27.2	add	+
G1869	3	16.8058	codom	H+++	Acetyl-salicortin	3.995	15.7	add	+
					Acetyl-salicortin isomer 1	8.904	10.7	add	+
					Acetyl-salicortin isomer 2	7.94	16.3	add	+
					Tremuloidin	9.211	28	add	+
					Tremuloidin	4.557	34.3	dom	+
					Tremulacin isomer	3.439	14.8	add	+
O127	4	6.44717	codom	H+	Salicortin Isomer 3	3.092	7.8	add	+
W15	5	25.4246	codom		Tremuloidin	3.07	39.2	dom	+
					Tremulacin Isomer	5.793	21.6	dom	+
O369	6	22.7967	codom		HCH-tremulacin	3.275	6.1	dom	o/u
O167	6	5.82104	codom	T++	Acetyl-salicortin Isomer 1	3.511	17.2	add	+
O312	7	11.6252	codom	H+	Salicortin Isomer 2	5.957	14.2	dom	o/u
O374	8	6.57547	codom	T+	HCH-Salicortin	3.656	18.6	dom	-
O21	9	5.17955	codom	H-	Acetyl-tremulacin	8.386	15.1	add	-
G2020	10	8.74189	codom	H+	Salicin	4.231	7.9	dom	o/u
G1574	10	16.527	codom	H++	Acetyl-salicortin Isomer 1	3.113	27	dom	+
O149	10	16.5815	codom	H+ T+	Salicin	3.341	14.1	add	+
G1037	11	5.50312	codom	H-	Tremulacin	3.89	29.5	add	+
G1186	12	13.8724	codom	H+++	Acetyl-salicortin Isomer 1	3.736	21.3	dom	+
					Acetyl-salicortin Isomer 2	3.561	20.8	dom	+
G1894	15	0.809326	codom	H+++	HCH-Salicortin	3.107	10.5	add	-
					Flavonoids
G124	1	9.1313	codom	H++	Isorhamnetin-3-O-rutinoside	3.55	49	dom	-
ASP302	1	30.4446	codom		Kaempferol-glycuronide	4.182	46	dom	+
					Condensed tannins	3.461	35.3	add	-
G1719	1	35.4883	codom		Quercetin-3-O-arabinopyranoside	3.225	17	dom	+
G1274	1	45.7297	dom		Quercetin-3-O-glucuronide	3.762	15.1	add	+
G1158	2	2.78711	codom	H++	Catechin	4.44	3.8	add	+
					Quercetin glucuronide-pentose	5.168	42.8	dom	+
G1376	2	23.223	codom	H+-	Quercetin-3-O-glucoside	3.005	28.5	add	-
G1869	3	16.8058	codom	H+++	Kaempferol-glycuronide	3.681	40.2	add	+
G139	6	2.281	codom	A++	Quercetin-rhamnoside	5.396	18.8	add	+
O26	6	5.78693	codom		Isorhamnetin-3-O-rutinoside	3.012	55.5	add	-
O167	6	5.82104	codom	T++	Quercetin-3-O-arabinopyranoside	3.146	21	add	+
ASP933	6	13.0196	codom	H++	Kaempferol-3-O-rutinoside	7.04	29.1	add	-
G2034	6	22.219	codom	H++	Quercetin-hexose-pentose	5.054	41.5	add	+
O369	6	22.7967	codom		Isorhamnetin-glycuronide	4.818	33.6	dom	o/u
G1260	7	3.43828	codom		Quercetin-rhamnoside	4.889	25.3	dom	-
G1295	7	11.244	dom		Quercetin glucuronide-pentose	6.215	35.5	dom	+
O312	7	11.6252	codom	H+	Catechin	3.292	9.7	add	-
G1250	10	1.06724	dom		Quercetin-3-O-glucoside	3.136	19.6	add	-
G1574	10	16.5279	codom	H++	Isorhamnetin-glycuronide	3.225	38.5	dom	o/u
G1037	11	5.50312	codom	H-	Quercetin-3-O-rutinoside	8.075	34.6	add	-
					Isorhamnetin-3-O-rutinoside	6.326	40.5	add	-
G154	12	8.79645	dom		Quercetin-rhamnoside	6.951	8.8	add	-
G1186	12	13.8724	codom	H+++	Quercetin-hexose-pentose	4.432	50.4	add	+
					Isorhamnetin-rhamnoside	4.135	18.4	dom	o/u
G1353	13	0.817449	codom	H-A+	Isorhamnetin acetyl-hexose	3.297	13.9	add	-
G1292	14	8.0549	dom		Quercetin-3-O-glucoside	4.32	24.8	dom	-
					Kaempferol-3-O-rutinoside	4.471	35.4	dom	-
G1454	15	0.913028	codom	H++A+	Condensed tannins	4.634	30.3	add	-
					Condensed tannins	6.423	27.1	dom	-
O28	18	11.9932	codom	H++	Quercetin-3-O-glucuronide	4.564	8.6	add	+
G162	18	14.8817	codom	H+	Isorhamnetin-rhamnoside	6.512	13.3	add	+
Note: Shown are the names of markers flanking putative QTL, positions on chromosomes and marker type [codominant (codom) or dominant (dom); [9]]. Positions along chromosomes (chr.) in megabases (Mb) correspond to P. trichocarpa genome assembly V2 available at www.phytozome.net. Deviations of genetic markers from neutrality (genomic clines; Lindtke et al. [9]) were documented as heterozygosity exc…
